# Supplementary material for: Virologic Response and Reinfection Following HCV Treatment among Hospitalized People Who Inject Drugs: Follow-Up Data from the OPPORTUNI-C Trial
Source: Viruses. 2024 May 27;16(6):858. doi: 10.3390/v16060858 (PMC11209464; doi:10.3390/v16060858)
Supplement: Supplementary file 1 [file viruses-16-00858-s001.zip]

Archive with 1 entries (1 files):
- viruses-2973968-supplementary.pdf
